# Supplementary material for: Development of 2,1,3-Benzothiadiazole-Based Room-Temperature Fluorescent Nematic Liquid Crystals
Source: Molecules. 2025 Jun 2;30(11):2438. doi: 10.3390/molecules30112438 (PMC12155834; doi:10.3390/molecules30112438)
Supplement: Supplementary file 1 [file molecules-30-02438-s001.zip]

Archive with 1 entries (1 files):
- molecules-3588960-supplementary.pdf
